# Supplementary material for: Identification of Highly Conserved SARS-CoV-2 Antigenic Epitopes with Wide Coverage Using Reverse Vaccinology Approach
Source: Viruses. 2021 Apr 28;13(5):787. doi: 10.3390/v13050787 (PMC8145845; doi:10.3390/v13050787)
Supplement: Supplementary file 1 [file viruses-13-00787-s001.zip]

Archive with 2 entries (2 files):
- Supplementary information_Viruses MDPI/Supplementary Material-Figure S1.pdf
- Supplementary information_Viruses MDPI/Supplementary Material-Table S1.xlsx
